# Supplementary material for: The Glutathione Peroxidase Gene Family in Chenopodium quinoa: Genome-Wide Identification, Classification, Gene Expression and Functional Analysis
Source: Antioxidants (Basel). 2025 Jul 30;14(8):940. doi: 10.3390/antiox14080940 (PMC12382766; doi:10.3390/antiox14080940)
Supplement: Supplementary file 1 [file antioxidants-14-00940-s001.zip]

Archive with 3 entries (3 files):
- Figure S1 Amino acid sequence alignment of CqGPX proteins.pdf
- Table S1-S5.xlsx
- Captions for SUPPLEMENTARY MATERIAL.docx
